# Supplementary material for: Bryophyte Community Composition and Diversity as Bioindicators of Elevational Zonation in Tropical Rainforests in Hainan Island, China
Source: Plants (Basel). 2025 Oct 19;14(20):3209. doi: 10.3390/plants14203209 (PMC12566818; doi:10.3390/plants14203209)
Supplement: Supplementary file 1 [file plants-14-03209-s001.zip]

Archive with 1 entries (1 files):
- plants-3827342-supplementary.pdf
